# Supplementary material for: Cordycepin Inhibits Virus Replication in Dengue Virus-Infected Vero Cells
Source: Molecules. 2021 May 23;26(11):3118. doi: 10.3390/molecules26113118 (PMC8197141; doi:10.3390/molecules26113118)
Supplement: Supplementary file 1 [file molecules-26-03118-s001.zip]

Archive with 1 entries (1 files):
- molecules-1220797-supplementary.pdf
